# Supplementary material for: Determining the optimal time for liberation from renal replacement therapy in critically ill patients: a systematic review and meta-analysis (DOnE RRT)
Source: Crit Care. 2020 Feb 13;24:50. doi: 10.1186/s13054-020-2751-8 (PMC7020497; doi:10.1186/s13054-020-2751-8)
Supplement: Supplementary file 3 — Additional file 3. Risk of Bias Assessment. Complete numerical breakdown of. [file 13054_2020_2751_MOESM3_ESM.xlsx]

## Sheet: Sheet1
Paper	NOS Selection				NOS Comparability	NOS Exposure/Outcome		NOS TOTAL
	Representativeness of exposed cohort (*)	Selection of the non-exposed cohort (*)	Ascertainment of exposure (*)	Outcome of interest not present at initiation (*)	(**)	Asessment of outcome (**)	Adequacy of followup (*)	9*
Chen 2019	*	*	*	*	**	**	*	9
Romero-Gonzalez 2018	insufficient information to adequately assess (abstract)							-
Jeon 2018	*	*	*	*	**	**	*	9
Itenov 2018	*	*	*	*	*	*	*	8
Yoshida 2018	*	*	*		**	*	*	8
Kim 2018	*	*	*	*	*	*	*	8
Raurich 2018	*	*	*	*	**	**	*	9
Yang 2017 (1)	*		*	*	*	**	*	7
Yang 2017 (2)	*		*	*	*	**	*	7
Aniort 2016		*	*	*	**	**	*	8
Katayama 2016	*	*	*	*	*	**	*	8
Han 2016	*	*	*		*	**	*	7
Kim 2016		*	*		*	*		4
Viallet 2016	*	*	*		*	**	*	7
Gleeson 2015	*	*	*	*	*	*		6
Ohnuma 2013		*	*	*	*	*		5
Frohlich 2012	*	*	*	*	*	*		6
Heise 2012	*	*	*	*	**	**	*	9
Zhang 2012	*	*	*	*	*	**	*	8
Solymos 2011	*	*	*		*	**		6
Franzen 2010	*	*	*	*	*	**		7
Uchino 2009	*	*	*	*	*	*	*	7
Wu 2008	*	*	*	*	*	*	*	7
